# Supplementary material for: Association of microvascular biomarkers in fluorescein angiography with macrovascular-related mortality in clinical routine data
Source: PLoS One. 2022 May 5;17(5):e0266423. doi: 10.1371/journal.pone.0266423 (PMC9071156; doi:10.1371/journal.pone.0266423)
Supplement: S1 Data — (XLSX) [file pone.0266423.s001.xlsx]

## Sheet: data
group-id	sex	age_at_examination	status	faz_grader_1	faz_grader_2	faz_mean	d_artery	d_vein	av_ratio	DR	RVO	dAMD	nAMD	glaucoma	diabetes	uveitits	no_diagnosis	other_diagnosis
1	F	38.8402	0	0.210542	0.211901	0.211221	250.011	362.883	0.688958	1	0	0	0	0	0	1	0	0
1	F	39.3388	1	0.247111	0.0949333	0.171022	212.853	267.264	0.796413	0	0	0	0	0	1	0	0	0
2	M	67.5277	0	0.123494	0.172016	0.147755	155.648	213.802	0.728001	0	0	0	0	0	0	0	1	0
2	M	68.4368	1	0.399031	0.288166	0.343599	216.796	278.873	0.777402	0	0	0	0	0	0	0	0	1
3	F	79.1141	0	0.132084	0.116804	0.124444	177.699	238.08	0.746387	0	0	0	0	0	1	0	0	0
3	F	78.7336	1	0.568594	0.445937	0.507266	230.705	246.661	0.935315	0	0	0	0	0	1	0	0	0
4	F	76.0806	0	0.534533	0.488166	0.511349	227.122	268.344	0.846385	0	0	1	0	0	0	0	0	0
4	F	76.4807	1	0.201246	0.200035	0.20064	210.975	239.446	0.881097	0	0	1	0	0	0	0	0	0
5	F	81.5867	0	0.140484	0.253979	0.197232	234.915	249.099	0.943056	0	0	0	1	0	0	0	0	0
5	F	82.1475	1	0.214688	0.275469	0.245078	188.555	274.765	0.686241	0	0	0	1	0	0	0	0	0
6	M	65.5098	0	0.0715571	0.0769896	0.0742734	192.089	230.794	0.832298	1	0	1	0	0	0	0	0	0
6	M	65.7787	1	0.364063	0.104219	0.234141	213.462	275.253	0.775513	0	0	0	0	0	1	0	0	0
7	M	53.5098	0	0.306436	0.279862	0.293149	170.932	212.727	0.803528	0	0	0	0	0	0	0	0	1
7	M	53.7235	1	0.451972	0.413806	0.432889	189.854	217.273	0.873801	1	0	0	0	0	1	0	0	0
8	F	57.4059	0	0.293517	0.323673	0.308595	172.326	227.219	0.75841	0	0	0	0	0	1	0	0	0
8	F	56.6747	1	0.62875	0.466875	0.547813	187.117	256.585	0.729261	1	0	0	0	0	1	0	0	0
9	F	74.1943	0	0.386852	0.351235	0.369043	154.687	206.198	0.750186	0	0	0	0	0	0	0	1	0
9	F	74.0875	1	0.27391	0.283875	0.278893	166.316	228.1	0.729135	0	0	1	0	0	0	0	0	0
10	F	70.4955	0	0.311235	0.17929	0.245262	165.41	201.444	0.821123	0	0	1	0	0	0	0	0	0
10	F	70.1752	1	0.319688	0.147969	0.233828	190.478	280.745	0.678471	0	0	0	0	0	0	0	0	1
11	F	65.9097	0	0.312353	0.290588	0.301471	209.475	235.92	0.887906	0	0	0	1	0	0	0	0	0
11	F	66.4241	1	0.310469	0.335781	0.323125	180.661	252.451	0.71563	0	0	0	0	0	0	0	0	1
12	F	64.2915	0	0.330123	0.311975	0.321049	194.051	241.375	0.803939	0	0	0	1	0	0	0	0	0
12	F	64.2039	1	0.574671	0.507543	0.541107	220.637	310.228	0.711208	1	0	0	0	0	1	0	0	0
13	M	74.509	0	0.379688	0.349062	0.364375	197.8	265.431	0.745203	1	0	0	0	0	1	0	0	0
13	M	74.6953	1	0.227266	0.232941	0.230104	170.989	218.427	0.78282	1	0	0	0	0	1	0	0	0
14	F	75.9437	0	0.231696	0.222145	0.22692	219.923	242.773	0.905878	0	0	0	1	0	0	0	0	0
14	F	75.8943	1	0.143437	0.113437	0.128437	173.488	234.276	0.740527	0	0	0	0	0	1	0	0	1
15	M	71.5191	0	0.240138	0.238616	0.239377	184.597	228.53	0.807758	1	0	0	0	0	1	0	0	0
15	M	72.0041	1	0.603437	0.589063	0.59625	168.989	228.959	0.738075	1	0	0	0	0	1	0	0	0
16	F	79.4757	0	0.183347	0.112294	0.14782	150.715	210.634	0.715527	0	0	1	0	0	0	0	0	0
16	F	79.3634	1	0.40872	0.407059	0.407889	146.194	196.397	0.744381	0	0	0	0	1	1	0	0	0
17	F	71.6671	0	0.169446	0.360554	0.265	174.335	240.078	0.726161	1	0	0	0	0	1	0	0	0
17	F	71.6945	1	0.435156	0.265882	0.350519	190.247	271.849	0.699825	0	0	0	0	0	1	0	0	0
18	F	80.5764	0	0.144844	0.106505	0.125675	200.311	221.595	0.903952	0	0	1	0	0	1	0	0	0
18	F	80.5899	1	0.493149	0.273356	0.383253	185.223	211.534	0.87562	0	0	1	0	0	0	0	0	0
19	M	61.5125	0	0.342561	0.292595	0.317578	216.598	306.864	0.705844	1	0	0	0	0	1	0	0	0
19	M	61.5972	1	0.28713	0.325556	0.306343	224.448	271.409	0.826971	1	0	0	0	0	1	0	0	0
20	F	74.9938	0	0.237266	0.224706	0.230986	198.767	221.466	0.897507	0	0	0	1	0	0	0	0	0
20	F	75.4046	1	0.524844	0.105606	0.315225	206.327	219.027	0.942017	0	0	0	1	0	0	1	0	0
21	F	60.7517	0	0.298824	0.282076	0.29045	123.876	178.913	0.69238	0	0	0	0	0	1	0	0	0
21	F	60.7596	1	0.442188	0.164375	0.303281	192.313	271.19	0.709146	0	0	0	0	1	0	0	0	1
22	M	67.4814	0	0.420898	0.34918	0.385039	189.174	248.327	0.761794	1	0	0	0	0	1	0	0	0
22	M	67.4072	1	0.343086	0.294792	0.318939	175.88	232.7	0.755821	0	0	1	0	0	1	0	0	0
23	F	67.5958	0	0.340669	0.319673	0.330171	165.104	251.722	0.655897	0	1	0	0	0	0	0	0	0
23	F	68.2395	1	0.391406	0.36625	0.378828	156.916	238.212	0.658724	0	0	0	0	0	1	0	0	0
24	M	59.5166	0	0.353356	0.331626	0.342491	190.444	287.76	0.661815	0	0	0	0	0	0	0	1	0
24	M	60.1382	1	0.406719	0.37125	0.388984	202.662	245.819	0.824438	1	0	0	0	0	1	0	0	0
25	M	74.5447	0	0.228611	0.143025	0.185818	193.719	295.915	0.654644	0	0	0	1	0	0	0	0	0
25	M	74.8457	1	0.209993	0.0915997	0.150796	153.11	231.631	0.661009	0	0	0	1	0	0	0	0	0
26	M	67.5165	0	0.359446	0.296886	0.328166	166.958	268.308	0.622262	0	1	0	0	0	0	0	0	0
26	M	68.404	1	0.269066	0.18173	0.225398	170.813	214.316	0.797013	0	0	0	0	0	0	0	0	1
27	F	58.7584	0	0.105078	0.0274612	0.0662694	159.482	217.06	0.734738	0	0	0	0	0	0	0	0	1
27	F	58.9748	1	0.52526	0.51391	0.519585	204.645	303.605	0.674051	1	0	0	0	0	1	0	0	0
28	F	74.1559	0	0.367612	0.341315	0.354464	188.374	270.476	0.696451	1	0	0	0	0	1	0	0	0
28	F	73.9559	1	0.244531	0.12125	0.182891	183.004	242.327	0.755194	0	0	0	0	0	0	0	0	1
29	M	58.5256	0	0.241522	0.216194	0.228858	205.053	272.288	0.753073	0	0	0	0	0	0	0	0	1
29	M	59.1608	1	0.300623	0.24346	0.272042	150.418	238.993	0.629382	0	0	0	0	0	1	0	0	1
30	M	68.5734	0	0.931094	0.880781	0.905938	197.376	246.357	0.801182	1	0	0	0	0	0	0	0	1
30	M	68.9106	1	0.484879	0.366505	0.425692	181.735	264.598	0.686836	1	0	0	0	0	1	0	0	0
31	F	81.1595	0	0.133594	0.1125	0.123047	197.629	261.018	0.757148	0	0	0	1	0	0	0	0	0
31	F	80.7292	1	0.259062	0.262969	0.261016	183.686	262.05	0.700959	0	0	0	1	0	0	0	0	0
32	F	69.0771	0	0.299037	0.224653	0.261845	213.449	234.632	0.909719	0	0	1	0	0	0	0	0	0
32	F	69.2989	1	0.250381	0.0584083	0.154394	165.81	230.78	0.718477	1	0	0	0	0	1	0	0	0
33	F	70.0355	0	0.212637	0.195429	0.204033	174.943	263.097	0.664938	0	0	0	1	0	0	0	0	0
33	F	69.8794	1	0.697855	0.550173	0.624014	141.985	220.404	0.644205	1	0	0	0	0	1	0	0	1
34	F	80.3022	0	0.504913	0.391938	0.448426	169.655	218.153	0.77769	0	0	0	1	0	0	0	0	0
34	F	80.3297	1	0.450799	0.248595	0.349697	168.844	239.729	0.704311	0	0	0	1	0	0	0	0	0
35	F	76.5957	0	0.148028	0.136886	0.142457	203.175	209.188	0.971257	0	0	1	0	0	0	0	0	0
35	F	77.2609	1	0.257301	0.240969	0.249135	127.531	207.807	0.613699	0	0	0	0	0	0	0	1	0
36	M	73.5097	0	0.299827	0.274533	0.28718	181.938	271.119	0.671065	1	0	0	0	0	1	0	0	0
36	M	74.0217	1	0.257969	0.106406	0.182188	212.068	244.851	0.86611	0	0	1	0	0	0	0	0	0
37	F	81.0087	0	0.179648	0.0723047	0.125977	147.544	209.143	0.70547	0	0	1	0	0	0	0	0	0
37	F	80.7348	1	0.192803	0.321384	0.257093	198.188	281.581	0.70384	0	0	1	0	0	0	0	0	0
38	M	67.4731	0	0.151111	0.105778	0.128444	171.863	228.21	0.75309	0	0	1	0	1	0	0	0	0
38	M	67.1171	1	0.515069	0.468669	0.491869	192.692	240.012	0.802845	1	0	0	0	0	1	0	0	0
39	M	54.5066	0	0.300069	0.161799	0.230934	171.612	273.297	0.627933	0	0	0	0	0	0	0	0	1
39	M	54.8293	1	0.223543	0.185176	0.204359	199.214	246.577	0.80792	1	0	0	0	0	1	0	0	0
40	M	49.5069	0	0.33481	0.317785	0.326298	236.118	266.861	0.884798	0	0	1	0	0	0	0	0	0
40	M	49.7589	1	0.376021	0.391488	0.383754	185.706	234.669	0.791354	0	0	0	0	0	1	0	0	0
41	F	69.2442	0	0.388437	0.257969	0.323203	182.885	247.616	0.738584	0	0	0	0	1	0	0	0	0
41	F	69.0279	1	0.333841	0.279585	0.306713	215.409	261.229	0.824596	1	0	0	0	0	1	0	0	0
42	F	80.1247	0	0.132837	0.101626	0.117232	187.525	250.504	0.748592	0	0	1	0	0	0	0	0	0
42	F	80.346	1	0.281246	0.144083	0.212664	205.577	265.296	0.774894	0	0	0	0	0	0	1	0	0
43	M	68.5543	0	0.0636678	0.0228374	0.0432526	172.413	220.872	0.780603	0	0	0	0	0	0	0	1	0
43	M	68.8364	1	0.167344	0.05375	0.110547	177.826	250.784	0.70908	0	0	0	0	0	0	0	0	1
44	F	71.6564	0	0.305744	0.287751	0.296747	232.948	241.087	0.966241	1	0	0	0	0	1	0	0	0
44	F	72.0941	1	0.130469	0.111875	0.121172	135.688	202.638	0.669606	0	0	0	1	0	0	0	0	0
45	F	73.9015	0	0.319537	0.215772	0.267654	163.967	208.286	0.787218	0	0	0	1	0	0	0	0	0
45	F	73.6797	1	0.355087	0.153495	0.254291	196.601	248.542	0.791015	0	0	0	0	0	0	0	0	1
46	F	76.4256	0	0.707266	0.645121	0.676194	183.048	254.568	0.719053	1	0	0	0	0	1	0	0	0
46	F	75.8178	1	0.219239	0.170242	0.19474	170.574	259.138	0.658235	1	0	0	0	0	1	0	0	0
47	M	69.5291	0	0.317344	0.299219	0.308281	182.19	288.471	0.631571	1	0	0	0	0	1	0	0	0
47	M	70.3587	1	0.293772	0.106125	0.199948	161.51	234.042	0.690091	0	0	0	0	0	0	0	1	0
48	M	69.5043	0	0.313906	0.22375	0.268828	232.209	291.585	0.796368	1	0	0	0	0	1	0	0	0
48	M	69.5099	1	0.481799	0.448858	0.465329	219.799	246.492	0.891708	1	0	0	0	0	1	0	0	0
49	M	65.5617	0	0.297993	0.160277	0.229135	204.913	258.751	0.791932	0	0	0	1	0	0	0	0	0
49	M	66.2381	1	0.302699	0.293841	0.29827	139.901	151.179	0.925405	0	0	0	0	0	1	0	0	0
50	M	68.6118	0	0.144844	0.147656	0.14625	192.217	310.415	0.619223	0	0	0	1	0	0	0	0	0
50	M	69.4822	1	0.0788927	0.0741176	0.0765052	183.923	227.701	0.807737	1	0	0	0	0	1	0	0	0
51	F	73.6849	0	0.530781	0.389375	0.460078	198.378	268.58	0.738619	0	0	1	0	0	0	0	0	0
51	F	73.9971	1	0.394118	0.332976	0.363547	177.675	261.828	0.678592	0	0	0	1	0	0	0	0	0
52	M	68.5787	0	0.2609	0.0895502	0.175225	174.374	240.496	0.725062	0	0	1	0	0	0	0	0	0
52	M	69.2743	1	0.625781	0.375312	0.500547	169.371	244.849	0.691736	0	0	0	0	0	1	0	0	0
53	M	73.5123	0	0.309688	0.275938	0.292813	162.231	270.424	0.599913	1	0	0	0	0	1	0	0	0
53	M	74.1284	1	0.375625	0.372969	0.374297	186.405	222.116	0.839224	0	1	0	0	0	0	0	0	0
54	F	79.8942	0	0.164375	0.0779688	0.121172	172.891	276.35	0.625625	1	0	1	0	0	0	1	0	0
54	F	79.6098	1	0.384062	0.35375	0.368906	213.445	253.34	0.842526	0	0	0	1	0	0	0	0	0
55	M	60.5323	0	0.237232	0.23737	0.237301	188.632	264.925	0.712021	0	0	1	0	0	0	0	0	0
55	M	61.4358	1	0.385	0.374375	0.379688	214.527	299.441	0.716424	0	0	0	0	0	1	0	0	0
56	F	58.4544	0	0.607812	0.5825	0.595156	192.581	227.72	0.845691	0	0	0	0	0	0	1	0	0
56	F	58.1038	1	0.346851	0.264083	0.305467	178.376	238.618	0.747539	0	0	0	0	0	0	0	0	1
57	F	80.1598	0	0.303125	0.236875	0.27	174.449	226.747	0.769355	0	0	0	0	0	0	0	0	1
57	F	79.9687	1	0.473356	0.281107	0.377232	197.656	287.54	0.687404	0	0	0	1	0	0	0	0	0
58	F	78.928	0	0.3525	0.320156	0.336328	218.953	243.014	0.900989	0	0	1	0	1	0	0	0	0
58	F	79.0871	1	0.274325	0.193426	0.233875	180.062	235.061	0.766023	0	0	0	1	0	0	0	0	0
59	F	81.9915	0	0.384221	0.288997	0.336609	200.528	229.966	0.871988	0	0	1	0	0	0	0	0	0
59	F	81.9178	1	0.557656	0.472813	0.515234	230.634	274.334	0.840705	1	0	1	0	0	1	0	0	0
60	F	77.655	0	0.327682	0.0901384	0.20891	193.52	237.5	0.814822	0	0	1	0	0	0	0	0	0
60	F	78.033	1	0.680781	0.510156	0.595469	218.245	252.089	0.865744	1	0	0	0	0	1	0	0	0
61	M	70.5201	0	0.141315	0.157785	0.14955	165.664	214.926	0.770793	1	0	1	0	0	0	0	0	0
61	M	71.194	1	0.368485	0.363269	0.365877	152.582	203.012	0.751591	1	0	0	0	0	1	0	0	0
62	F	53.9777	0	0.252734	0.229896	0.241315	226.779	256.545	0.883974	0	1	0	0	0	0	0	0	0
62	F	53.5069	1	0.241107	0.239862	0.240484	209.489	239.329	0.875317	0	0	0	0	0	0	1	0	0
63	M	74.5117	0	0.156731	0.0664463	0.111589	164.9	262.496	0.6282	0	0	0	0	0	0	0	0	1
63	M	74.7749	1	0.394906	0.377241	0.386073	174.021	276.789	0.628714	1	0	0	0	1	1	0	0	0
64	M	72.5104	0	0.239066	0.222526	0.230796	164.963	245.862	0.670958	1	0	0	0	0	1	0	0	0
64	M	73.4575	1	0.366782	0.332734	0.349758	176.615	263.188	0.67106	0	0	1	0	0	1	0	0	0
65	M	67.5164	0	0.266875	0.203906	0.235391	165.761	216.044	0.767257	0	0	0	0	0	0	0	1	0
65	M	67.7084	1	0.377024	0.273356	0.32519	151.663	212.534	0.713591	0	0	0	0	0	1	0	0	0
66	M	52.5352	0	0.164375	0.26875	0.216562	177.627	272.019	0.652995	0	0	0	0	0	0	0	0	1
66	M	52.6422	1	0.366094	0.253281	0.309688	213.262	286.144	0.745295	1	0	0	0	0	1	0	0	0
67	M	65.5673	0	0.191972	0.193218	0.192595	191.008	253.492	0.753508	0	0	0	1	0	0	0	0	0
67	M	66.2982	1	0.514118	0.492803	0.50346	163.965	236.155	0.694309	1	0	0	0	0	1	0	0	1
68	F	75.6068	0	0.166465	0.154971	0.160718	191.618	210.472	0.910421	0	0	0	1	0	0	0	0	0
68	F	75.5605	1	0.570156	0.517656	0.543906	213.719	235.729	0.906631	1	0	0	0	0	1	0	0	0
69	F	77.5837	0	0.460069	0.212734	0.336401	206.263	244.389	0.843995	0	0	1	0	0	0	0	0	0
69	F	77.9616	1	0.394048	0.394879	0.394464	199.097	225.301	0.883693	0	0	0	0	0	0	0	0	1
70	M	68.598	0	0.533594	0.464531	0.499062	190.503	304.741	0.625131	0	0	0	0	0	0	0	1	0
70	M	69.4001	1	0.576332	0.541315	0.558824	165.848	268.183	0.618412	1	0	0	0	0	1	0	0	0
71	F	77.6443	0	0.234531	0.327344	0.280938	150.365	193.438	0.777329	0	0	0	0	0	1	0	0	0
71	F	77.5976	1	0.394062	0.250469	0.322266	193.845	229.975	0.842897	0	0	0	1	0	1	0	0	0
72	F	58.9581	0	0.362311	0.308622	0.335467	180.627	234.58	0.77	0	0	1	0	0	0	0	0	0
72	F	59.0051	1	0.427197	0.372976	0.400087	196.814	225.504	0.872777	1	0	0	0	0	1	0	0	0
73	M	65.5699	0	0.313633	0.32346	0.318547	206.51	292.13	0.706909	0	0	0	0	0	0	0	1	0
73	M	65.5292	1	0.659805	0.575898	0.617852	182.543	227.78	0.801403	1	0	0	0	0	1	0	0	1
74	M	65.5344	0	0.219062	0.168281	0.193672	169.35	227.391	0.744751	0	0	0	0	0	0	0	0	1
74	M	65.8959	1	0.479531	0.468125	0.473828	180.407	264.272	0.682656	1	0	0	0	0	1	0	0	0
75	M	71.5055	0	0.232813	0.251875	0.242344	212.951	329.537	0.646213	1	1	0	1	0	0	0	0	0
75	M	71.8478	1	0.486612	0.435262	0.460937	144.116	265.528	0.542751	0	0	0	0	0	0	0	0	1
76	F	52.869	0	0.192656	0.132344	0.1625	196.84	206.675	0.952411	0	0	0	0	0	0	0	0	1
76	F	52.639	1	0.347405	0.383253	0.365329	208.013	238.082	0.873703	0	0	0	0	1	0	1	0	0
77	F	77.7097	0	0.12071	0.0850926	0.102901	164.415	237.33	0.692772	0	0	1	0	0	0	0	0	0
77	F	78.2928	1	0.143655	0.132929	0.138292	203.322	252.102	0.806506	0	0	0	1	0	0	0	0	1
78	M	71.5166	0	0.281956	0.176533	0.229244	192.886	233.744	0.825204	0	0	0	0	0	0	0	0	1
78	M	71.881	1	0.525813	0.488581	0.507197	170.832	270.955	0.630482	1	0	1	0	0	0	0	0	0
79	M	59.5358	0	0.229063	0.216875	0.222969	163.672	243.328	0.672639	0	0	0	0	0	0	0	0	1
79	M	60.3378	1	0.253125	0.112812	0.182969	175.881	237.19	0.74152	0	0	0	0	0	0	1	0	0
80	F	73.5344	0	0.132963	0.124568	0.128765	211.791	267.394	0.792056	1	0	0	0	0	1	0	0	0
80	F	73.6057	1	0.254531	0.289062	0.271797	234.268	295.394	0.793068	0	0	1	0	0	0	0	0	0
81	F	63.9873	0	0.383581	0.233682	0.308632	180.543	251.131	0.718919	0	0	0	0	0	0	1	0	0
81	F	63.9906	1	0.580937	0.526406	0.553672	209.044	244.011	0.856699	1	0	0	0	0	1	0	0	0
82	F	79.804	0	0.361142	0.329412	0.345277	167.746	222.33	0.754493	0	1	0	0	0	0	0	0	0
82	F	80.0505	1	0.178122	0.265143	0.221633	173.014	226.374	0.764283	1	0	0	0	1	1	0	0	0
83	F	80.5625	0	0.505567	0.484343	0.494955	210.953	276.678	0.762448	0	0	0	1	0	0	0	0	0
83	F	80.9403	1	0.355433	0.325398	0.340415	211.916	289.448	0.732138	1	0	0	0	0	1	0	0	0
84	F	77.5644	0	0.338547	0.290242	0.314394	217.087	252.459	0.859888	0	0	1	0	0	0	0	0	0
84	F	78.3556	1	0.232595	0.240104	0.236349	169.903	227.963	0.745309	0	0	0	0	0	0	0	1	0
85	M	61.518	0	0.375469	0.381563	0.378516	196.081	197.91	0.990758	1	0	0	0	0	1	0	0	0
85	M	61.9592	1	0.617993	0.610242	0.614118	219.124	252.443	0.868011	0	0	0	0	0	1	0	0	0
86	M	65.5426	0	0.531406	0.386406	0.458906	182.717	273.849	0.667217	0	0	0	1	0	0	0	0	0
86	M	66.3968	1	0.428131	0.395848	0.41199	207.262	236.15	0.877668	1	0	0	0	0	1	0	0	0
87	F	77.8684	0	0.313906	0.322656	0.318281	189.51	237.599	0.797605	0	0	1	0	0	0	0	0	0
87	F	77.5562	1	0.202068	0.180741	0.191404	209.234	301.586	0.693781	0	0	0	1	0	0	0	0	1
88	M	69.5154	0	0.507031	0.501875	0.504453	204.666	287.335	0.71229	1	0	0	0	0	1	0	0	0
88	M	69.6219	1	0.408304	0.307405	0.357855	201.86	266.083	0.758634	0	0	0	0	0	0	0	1	0
89	F	67.8232	0	0.143735	0.142099	0.142917	154.579	248.037	0.623212	0	0	0	1	0	0	0	0	0
89	F	68.3736	1	0.727612	0.611972	0.669792	158.784	205.905	0.771153	0	0	0	0	0	0	0	0	0
90	M	72.5025	0	0.110796	0.0963668	0.103581	156.805	196.448	0.798203	0	0	1	0	0	0	0	0	0
90	M	72.7159	1	0.34782	0.149481	0.248651	187.447	189.766	0.987777	0	0	1	0	0	1	0	0	0
91	M	70.5254	0	0.208125	0.153594	0.180859	153.622	211.329	0.726933	0	0	0	1	0	0	0	0	0
91	M	71.4645	1	0.452195	0.391258	0.421726	185.823	256.023	0.725804	0	0	0	0	0	1	0	0	0
92	M	73.5178	0	0.289412	0.185052	0.237232	179.581	257.314	0.697905	0	0	0	0	1	0	0	0	0
92	M	74.2023	1	0.345467	0.176332	0.2609	188.677	254.41	0.741628	0	0	0	0	0	1	0	0	0
93	M	59.5249	0	0.349896	0.304637	0.327266	108.02	149.374	0.723153	1	0	0	0	0	1	0	0	0
93	M	60.2914	1	0.310156	0.279062	0.294609	200.101	309.993	0.645501	1	0	0	0	0	1	0	0	0
94	M	63.5061	0	0.0931488	0.0764014	0.0847751	176.357	263.299	0.669795	0	0	0	0	0	1	0	0	0
94	M	63.629	1	0.527813	0.462813	0.495313	213.716	226.598	0.943149	1	0	0	0	0	1	0	0	0
95	M	72.5051	0	0.0435265	0.0570776	0.050302	161.288	225.752	0.714447	0	0	0	0	0	0	0	0	1
95	M	73.3649	1	0.256719	0.249844	0.253281	185.005	221.141	0.836592	0	0	0	0	0	0	0	0	1
96	M	70.5146	0	0.227958	0.312111	0.270035	180.155	231.185	0.779267	0	0	0	1	0	0	0	0	0
96	M	71.035	1	0.324567	0.175779	0.250173	169.174	284.106	0.595462	0	0	0	0	0	0	0	0	1
97	M	55.5221	0	0.0791696	0.0286505	0.05391	184.391	272.691	0.67619	0	0	0	0	0	0	0	0	1
97	M	56.39	1	0.157778	0.174938	0.166358	184.029	256.959	0.716182	0	1	0	0	0	0	0	0	1
98	M	73.5293	0	0.270969	0.386955	0.328962	189.985	264.27	0.718906	0	0	0	0	0	0	0	0	0
98	M	74.2845	1	0.300753	0.263177	0.281965	240.276	260.161	0.923566	0	0	0	0	0	1	0	0	0
99	M	70.5119	0	0.0945	0.0851	0.0898	167.413	223.986	0.747427	0	0	0	1	0	0	0	0	0
99	M	70.739	1	0.618685	0.293426	0.456055	178.073	233.457	0.762767	0	0	1	0	0	0	0	0	0
100	M	67.5331	0	0.400988	0.369136	0.385062	227.695	274.454	0.829632	0	0	0	0	0	0	0	0	1
100	M	68.4501	1	0.20933	0.196841	0.203085	200.415	254.035	0.788927	0	0	0	0	0	1	0	0	0

## Sheet: legend
Legend
age_at_examination	patients age at the time of the fluoescein angiography examination
status	1 = deceased patient 0 = patients who were still alive at the time of the last contact
faz_mean	Mean area of ​​the foveal avascular zone in square mm from both readers
faz_grader_1	Area of ​​foveal avascular zone in square mm of Grader 1
faz_grader_2	Area of ​​foveal avascular zone in square mm of Grader 2
d_artery	Average vessel diameter of the arteries in the patient's eye in µm
d_vein	Average vessel diameter of the veins in the patient's eye in µm
av_ratio	Quotient of d_aertery and d_vein
DR	graded diabetic retinopathy (1=Yes, 0=No)
RVO	retinal vein occlusion (1=Yes, 0=No)
dAMD	dry age-related macular degeneration (1=Yes, 0=No)
nAMD	neovascular age-related macular degeneration (1=Yes, 0=No)
glaucoma	glaucoma (1=Yes, 0=No)
diabetes	diabetes (1=Yes, 0=No)
uveitits	uveitits (1=Yes, 0=No)
no_diagnosis	no diagnose available (1=Yes, 0=No)
other_diagnosis	other rarely assigned diagnoses (1=Yes, 0=No)
